# Supplementary material for: Integrating scRNA-seq and bulk RNA-seq to explore the differentiation mechanism of human nail stem cells mediated by onychofibroblasts
Source: Front Cell Dev Biol. 2024 Jun 3;12:1416780. doi: 10.3389/fcell.2024.1416780 (PMC11181305; doi:10.3389/fcell.2024.1416780)
Supplement: Supplementary file 1 [file DataSheet1.ZIP]

Archive with 148 entries (135 files):
- quality control/
- __MACOSX/._quality control
- quality control/.DS_Store
- __MACOSX/quality control/._.DS_Store
- quality control/OF3_1/
- __MACOSX/quality control/._OF3_1
- quality control/OF1_2/
- __MACOSX/quality control/._OF1_2
- quality control/DF2_1/
- __MACOSX/quality control/._DF2_1
- quality control/OF2_2/
- __MACOSX/quality control/._OF2_2
- quality control/DF3_3/
- __MACOSX/quality control/._DF3_3
- quality control/DF1_1/
- __MACOSX/quality control/._DF1_1
- quality control/OF3_2/
- __MACOSX/quality control/._OF3_2
- quality control/OF1_1/
- __MACOSX/quality control/._OF1_1
- quality control/DF2_2/
- __MACOSX/quality control/._DF2_2
- quality control/OF2_1/
- __MACOSX/quality control/._OF2_1
- quality control/DF1_2/
- __MACOSX/quality control/._DF1_2
- quality control/DF3_1/
- __MACOSX/quality control/._DF3_1
- quality control/OF3_1/.DS_Store
- __MACOSX/quality control/OF3_1/._.DS_Store
- quality control/OF3_1/sequence_length_distribution.png
- __MACOSX/quality control/OF3_1/._sequence_length_distribution.png
- quality control/OF3_1/per_sequence_quality.png
- __MACOSX/quality control/OF3_1/._per_sequence_quality.png
- quality control/OF3_1/per_base_sequence_content.png
- __MACOSX/quality control/OF3_1/._per_base_sequence_content.png
- quality control/OF3_1/per_base_quality.png
- __MACOSX/quality control/OF3_1/._per_base_quality.png
- quality control/OF1_2/.DS_Store
- __MACOSX/quality control/OF1_2/._.DS_Store
- quality control/OF1_2/sequence_length_distribution.png
- __MACOSX/quality control/OF1_2/._sequence_length_distribution.png
- quality control/OF1_2/per_sequence_quality.png
- __MACOSX/quality control/OF1_2/._per_sequence_quality.png
- quality control/OF1_2/per_base_sequence_content.png
- __MACOSX/quality control/OF1_2/._per_base_sequence_content.png
- quality control/OF1_2/per_base_quality.png
- __MACOSX/quality control/OF1_2/._per_base_quality.png
- quality control/DF2_1/.DS_Store
- __MACOSX/quality control/DF2_1/._.DS_Store
- quality control/DF2_1/sequence_length_distribution.png
- __MACOSX/quality control/DF2_1/._sequence_length_distribution.png
- quality control/DF2_1/per_sequence_quality.png
- __MACOSX/quality control/DF2_1/._per_sequence_quality.png
- quality control/DF2_1/per_base_sequence_content.png
- __MACOSX/quality control/DF2_1/._per_base_sequence_content.png
- quality control/DF2_1/per_base_quality.png
- __MACOSX/quality control/DF2_1/._per_base_quality.png
- quality control/OF2_2/.DS_Store
- __MACOSX/quality control/OF2_2/._.DS_Store
- quality control/OF2_2/sequence_length_distribution.png
- __MACOSX/quality control/OF2_2/._sequence_length_distribution.png
- quality control/OF2_2/per_sequence_quality.png
- __MACOSX/quality control/OF2_2/._per_sequence_quality.png
- quality control/OF2_2/per_base_sequence_content.png
- __MACOSX/quality control/OF2_2/._per_base_sequence_content.png
- quality control/OF2_2/per_base_quality.png
- __MACOSX/quality control/OF2_2/._per_base_quality.png
- quality control/DF3_3/.DS_Store
- __MACOSX/quality control/DF3_3/._.DS_Store
- quality control/DF3_3/sequence_length_distribution.png
- __MACOSX/quality control/DF3_3/._sequence_length_distribution.png
- quality control/DF3_3/per_sequence_quality.png
- __MACOSX/quality control/DF3_3/._per_sequence_quality.png
- quality control/DF3_3/per_base_sequence_content.png
- __MACOSX/quality control/DF3_3/._per_base_sequence_content.png
- quality control/DF3_3/per_base_quality.png
- __MACOSX/quality control/DF3_3/._per_base_quality.png
- quality control/DF1_1/.DS_Store
- __MACOSX/quality control/DF1_1/._.DS_Store
- quality control/DF1_1/sequence_length_distribution.png
- __MACOSX/quality control/DF1_1/._sequence_length_distribution.png
- quality control/DF1_1/per_sequence_quality.png
- __MACOSX/quality control/DF1_1/._per_sequence_quality.png
- quality control/DF1_1/per_base_sequence_content.png
- __MACOSX/quality control/DF1_1/._per_base_sequence_content.png
- quality control/DF1_1/per_base_quality.png
- __MACOSX/quality control/DF1_1/._per_base_quality.png
- quality control/OF3_2/.DS_Store
- __MACOSX/quality control/OF3_2/._.DS_Store
- quality control/OF3_2/sequence_length_distribution.png
- __MACOSX/quality control/OF3_2/._sequence_length_distribution.png
- quality control/OF3_2/per_sequence_quality.png
- __MACOSX/quality control/OF3_2/._per_sequence_quality.png
- quality control/OF3_2/per_base_sequence_content.png
- __MACOSX/quality control/OF3_2/._per_base_sequence_content.png
- quality control/OF3_2/per_base_quality.png
- __MACOSX/quality control/OF3_2/._per_base_quality.png
- quality control/OF1_1/.DS_Store
- __MACOSX/quality control/OF1_1/._.DS_Store
- quality control/OF1_1/sequence_length_distribution.png
- __MACOSX/quality control/OF1_1/._sequence_length_distribution.png
- quality control/OF1_1/per_sequence_quality.png
- __MACOSX/quality control/OF1_1/._per_sequence_quality.png
- quality control/OF1_1/per_base_sequence_content.png
- __MACOSX/quality control/OF1_1/._per_base_sequence_content.png
- quality control/OF1_1/per_base_quality.png
- __MACOSX/quality control/OF1_1/._per_base_quality.png
- quality control/DF2_2/.DS_Store
- __MACOSX/quality control/DF2_2/._.DS_Store
- quality control/DF2_2/sequence_length_distribution.png
- __MACOSX/quality control/DF2_2/._sequence_length_distribution.png
- quality control/DF2_2/per_sequence_quality.png
- __MACOSX/quality control/DF2_2/._per_sequence_quality.png
- quality control/DF2_2/per_base_sequence_content.png
- __MACOSX/quality control/DF2_2/._per_base_sequence_content.png
- quality control/DF2_2/per_base_quality.png
- __MACOSX/quality control/DF2_2/._per_base_quality.png
- quality control/OF2_1/.DS_Store
- __MACOSX/quality control/OF2_1/._.DS_Store
- quality control/OF2_1/sequence_length_distribution.png
- __MACOSX/quality control/OF2_1/._sequence_length_distribution.png
- quality control/OF2_1/per_sequence_quality.png
- __MACOSX/quality control/OF2_1/._per_sequence_quality.png
- quality control/OF2_1/per_base_sequence_content.png
- __MACOSX/quality control/OF2_1/._per_base_sequence_content.png
- quality control/OF2_1/per_base_quality.png
- __MACOSX/quality control/OF2_1/._per_base_quality.png
- quality control/DF1_2/.DS_Store
- __MACOSX/quality control/DF1_2/._.DS_Store
- quality control/DF1_2/sequence_length_distribution.png
- __MACOSX/quality control/DF1_2/._sequence_length_distribution.png
- quality control/DF1_2/per_sequence_quality.png
- __MACOSX/quality control/DF1_2/._per_sequence_quality.png
- quality control/DF1_2/per_base_sequence_content.png
- __MACOSX/quality control/DF1_2/._per_base_sequence_content.png
- quality control/DF1_2/per_base_quality.png
- __MACOSX/quality control/DF1_2/._per_base_quality.png
- quality control/DF3_1/.DS_Store
- __MACOSX/quality control/DF3_1/._.DS_Store
- quality control/DF3_1/sequence_length_distribution.png
- __MACOSX/quality control/DF3_1/._sequence_length_distribution.png
- quality control/DF3_1/per_sequence_quality.png
- __MACOSX/quality control/DF3_1/._per_sequence_quality.png
- quality control/DF3_1/per_base_sequence_content.png
- __MACOSX/quality control/DF3_1/._per_base_sequence_content.png
- quality control/DF3_1/per_base_quality.png
- __MACOSX/quality control/DF3_1/._per_base_quality.png
